# Supplementary material for: Structural and functional annotation of the MADS-box transcription factor family in grapevine
Source: BMC Genomics. 2016 Jan 27;17:80. doi: 10.1186/s12864-016-2398-7 (PMC4729134; doi:10.1186/s12864-016-2398-7)
Supplement: Additional file 2: — Complete annotation of grapevine MADS-box genes. These data were also been deposited at the Grapevine annotation platform. http://bioinformatics.psb.ugent.be/orcae/ (XLSX 34 kb) [file 12864_2016_2398_MOESM2_ESM.xlsx]

## Sheet: Sheet1
Locus ID	Alternative Names	chromosome	Definition	Short name	position v2	position v1	Best Arabidopsis homolog	Grapegen probeset	GeneChips probesets	Nimblegen probeset	NCBI locus	PO (IEP)	Interpro domain	Length aa	Length nucl	wang et al. locus	wang et al. name	wang et al. locus NCBI	wang et al. chr	wang et al. chr start	wang et al. chr end	wang et al. len cds	wang et al. chr aa
Vitvi10g01395	BS1 VIT_10s0042g00820 GSVIVT01026207001 GSVIVP00031869001	chr10	putative MADS-box B-Sister 1	VviABS1	join(19893758..19893945,19897899..19897965,19898058..19898222,19898705..19898746,19898828..19898869,19899048..19899254)	complement(join(14128406..14128612,14128793..14128834,14128915..14128956,14129438..14129602,14129689..14129761,14133715..14133902))	AT5G23260		VVTU11247_at	VIT_10s0042g00820	LOC100244209	PO:0025503, fruit initiation stage; PO:0009010, seed; PO:0009049, inflorescence; PO:0009046, flower; PO:0009030, carpel;	IPR002487; IPR002100	238	714	GSVIVT01026207001	VvMADS23	XM_002271869	Chr10	14127881	14133989	924	219
Vitvi01g00126	BS2 VIT_01s0011g01560 GSVIVT01012110001 GSVIVP00030142001	chr01	putative MADS-box B-Sister 2	VviABS2	join(1353272..1353459,1354340..1354406,1354516..1354680,1354886..1354927,1355049..1355090,1355220..1355573)	join(1353272..1353459,1354340..1354406,1354516..1354680,1354886..1354927,1355049..1355090,1355220..1355573)	AT5G23260		VVTU10346_x_at VVTU11456_at	VIT_01s0011g01560	LOC100249015	PO:0001054, 4 leaf senescence stage; PO:0025503, fruit initiation stage; PO:0007031, mid whole plant fruit ripening stage; PO:0009085, exocarp; PO:0009010, seed; PO:0009046, flower; PO:0009030, carpel;	IPR002487; IPR002100	244	732	GSVIVT01012110001	VvMADS3	XM_002276103	Chr1	1353272	1355920	963	257
Vitvi02g00206	VIT_02s0025g02350 GSVIVT01019630001 GSVIVP00000542001	chr02	putative MADS-box B-Sister 3	VviABS3	join(1905662..1905849,1905954..1906014,1906117..1906290,1906492..1906536,1906630..1906827)	join(2093246..2093433,2093538..2093598,2093701..2093874,2094076..2094120,2094214..2094411)	AT5G23260			VIT_02s0025g02350	LOC100263274	PO:0025365, stem apex tendril;	IPR002487; IPR002100	222	666	GSVIVT01019630001	VvMADS7	XM_002272969	Chr2	2093246	2099598	1791	596
Vitvi12g00019	VIT_12s0142g00360 GSVIVT01000802001 GSVIVP00018932001 GSVIVP00018930001	chr12	putative MADS-box Agamous 1	VviAG1	join(419028..419209,423995..424076,427608..427669,427760..427859,427963..428001,428627..428668,428782..428945,430660..430663)	complement(join(281439..281607,281721..281762,282388..282426,282530..282629,282720..282781,286313..286394,291180..291361))	AT2G42830	1619742_at 1612019_at	VVTU5956_at	VIT_12s0142g00360	XM_010658627 MADS1	PO:0025034, leaf; PO:0001052, 2 leaf expansion stage; PO:0001054, 4 leaf senescence stage; PO:0009001, fruit; PO:0025503, fruit initiation stage; PO:0025501, fruit formation stage; PO:0007036, beginning of whole plant fruit ripening stage; PO:0007031, mid whole plant fruit ripening stage; PO:0025508, fruit size 70% to final size stage; PO:0009087, mesocarp; PO:0009085, exocarp; PO:0009010, seed; …	IPR002487; IPR002100	225	675	GSVIVT01000802001	VvMADS24	XM_002283888	Chr12	279315	292144	1465	364
Vitvi10g00663	VIT_10s0003g02070 GSVIVT01021303001 TC62522 DT011330	chr10	putative MADS-box Agamous 2	VviAG2	join(7289565..7289746,7292381..7292465,7293091..7293152,7293230..7293329,7293448..7293489,7296719..7296760,7296850..7297020)	join(3730931..3731112,3733747..3733831,3734457..3734518,3734596..3734695,3734814..3734855,3738085..3738126,3738216..3738386)	AT4G18960	1607973_at		VIT_10s0003g02070	NM_001281168 XM_002263030 AG	PO:0001051, 1 leaf initiation stage; PO:0001052, 2 leaf expansion stage; PO:0001054, 4 leaf senescence stage; PO:0009001, fruit; PO:0025503, fruit initiation stage; PO:0025501, fruit formation stage; PO:0007036, beginning of whole plant fruit ripening stage; PO:0007031, mid whole plant fruit ripening stage; PO:0025508, fruit size 70% to final size stage; PO:0009087, mesocarp; PO:0009085, exocarp;…	IPR002487; IPR002100	228	684	GSVIVT01021303001	VvMADS21	XM_002263030	Chr10	3730147	3738385	1464	227
Vitvi18g02133	VIT_18s0041g01880 GSVIVT01025945001 GSVIVP00021934001	chr18	putative MADS-box Agamous 3	VviAG3	complement(join(30305897..30305900,30306380..30306537,30306741..30306782,30306877..30306918,30307226..30307325,30307532..30307593,30307860..30307941,30312068..30312249))	complement(join(26888876..26888879,26889359..26889516,26889720..26889761,26889856..26889897,26890205..26890304,26890511..26890572,26890839..26890920,26895047..26895228))	AT4G09960	1621836_at	VVTU25360_s_at VVTU12338_x_at	VIT_18s0041g01880	XM_010666995 MADS5	PO:0025034, leaf; PO:0009001, fruit; PO:0025503, fruit initiation stage; PO:0025501, fruit formation stage; PO:0007036, beginning of whole plant fruit ripening stage; PO:0007031, mid whole plant fruit ripening stage; PO:0025508, fruit size 70% to final size stage; PO:0009087, mesocarp; PO:0009085, exocarp; PO:0009010, seed; PO:0025532, bud burst stage; PO:0009049, inflorescence; PO:0007034, FL.01…	IPR002487; IPR002100	224	672	GSVIVT01025945001	VvMADS47	XM_002281854	Chr18	26888677	26896544	1302	234
Vitvi18g02145	VIT_18s0041g02140 GSVIVT01025916001 GSVIVP00021903001	chr18	putative MADS-box Agamous-like 12	VviAGL12	join(30685886..30686067,30686321..30686402,30699537..30699598,30700365..30700464,30700555..30700596,30701380..30701421,30701512..30701598)	join(27268864..27269045,27269299..27269380,27282515..27282576,27283343..27283442,27283533..27283574,27284358..27284399,27284490..27284576)	AT1G71692			VIT_18s0041g02140	LOC100253426	PO:0009010, seed; PO:0009046, flower; PO:0025244, first order infructescence axis; PO:0009005, root; PO:0007131, seedling development stage;	IPR002487; IPR002100	199	597	GSVIVT01025916001	VvMADS48	XM_002278203	Chr18	27268865	27284577	597	199
Vitvi13g01861	VIT_13s0158g00100 GSVIVT01001437001	chr13	putative MADS-box Agamous-like 15a	VviAGL15a	join(26016002..26016183,26018633..26018705,26020100..26020161,26020264..26020363,26020450..26020491,26022723..26022764,26022870..26023039,26024405..26024480)	complement(join(20980300..20980375,20981740..20981909,20982015..20982056,20984288..20984329,20984412..20984511,20984618..20984679,20986074..20986146,20988596..20988777))	AT5G13790		VVTU35202_at	VIT_13s0158g00100	LOC100253397	PO:0025034, leaf; PO:0009047, stem; PO:0025503, fruit initiation stage; PO:0025501, fruit formation stage; PO:0007036, beginning of whole plant fruit ripening stage; PO:0007031, mid whole plant fruit ripening stage; PO:0025508, fruit size 70% to final size stage; PO:0009087, mesocarp; PO:0009085, exocarp; PO:0009010, seed; PO:0009049, inflorescence; PO:0007034, FL.01 1/4 of flowers open stage; PO…	IPR002487; IPR002100	249	747	GSVIVT01001437001	VvMADS25	XM_003633492	Chr13	20980100	20988849	1018	249
Vitvi08g01935	VIT_08s0007g08790 GSVIVT01033253001 GSVIVP00025618001	chr08	putative MADS-box Agamous-like 15b	VviAGL15b	complement(join(22162334..22162421,22162570..22162727,22162831..22162872,22163649..22163690,22163777..22163876,22164004..22164065,22164156..22164252,22164799..22164980))	complement(join(22162334..22162421,22162570..22162727,22162831..22162872,22163649..22163690,22163777..22163876,22164004..22164065,22164156..22164252,22164799..22164980))	AT5G13790			VIT_08s0007g08790	LOC100252077	PO:0025508, fruit size 70% to final size stage; PO:0009087, mesocarp; PO:0009085, exocarp; PO:0009049, inflorescence; PO:0007034, FL.01 1/4 of flowers open stage; PO:0007052, FL.03 3/4 of flowers open stage; PO:0009029, stamen; PO:0025281, pollen;	IPR002487; IPR002100	257	771	GSVIVT01033253001	VvMADS20	XM_002278548	Chr8	22162819	22165051	617	182
Vitvi18g00553	VIT_18s0001g07900 GSVIVT01009219001 GSVIVP00015065001	chr18	putative MADS-box Agamous-like 17a	VviAGL17a	join(6351256..6351437,6365390..6365468,6370376..6370437,6375252..6375351,6375446..6375487,6375569..6375652,6375788..6375942,6376039..6376057)	join(6351256..6351437,6365390..6365468,6370376..6370437,6375252..6375351,6375446..6375487,6375569..6375652,6375788..6375942,6376039..6376057)	AT2G14210	1611725_at		VIT_18s0001g07900	LOC100253898	PO:0025034, leaf; PO:0001054, 4 leaf senescence stage; PO:0009047, stem; PO:0025508, fruit size 70% to final size stage; PO:0009087, mesocarp; PO:0009085, exocarp; PO:0009010, seed; PO:0025529, bud dormancy stage; PO:0009049, inflorescence; PO:0009046, flower; PO:0009005, root; PO:0007131, seedling development stage;	IPR002487; IPR002100	241	723	GSVIVT01009219001	VvMADS44	XM_002283658	Chr18	6350901	6376307	1072	241
Vitvi03g00819	VIT_03s0097g00160 GSVIVT01038474001 GSVIVP00008566001	chr03	putative MADS-box Agamous-like 17b	VviAGL17b	join(10121969..10122150,10138418..10138496,10159207..10159268,10162436..10162535,10162645..10162686,10162771..10162854,10162983..10163135)	join(9989554..9989735,10006003..10006081,10026792..10026853,10030021..10030120,10030230..10030271,10030356..10030439,10030568..10030720)	AT2G14210			VIT_03s0097g00160	no	PO:0025034, leaf; PO:0009010, seed; PO:0009049, inflorescence; PO:0009046, flower;	IPR002487; IPR002100	234	702	GSVIVT01038474001	VvMADS14	EU009622	Chr3	9989270	10030836	828	238
Vitvi07g01520	VIT_00s0211g00180 GSVIVT01003864001	chr07	putative MADS-box Agamous-like 17c	VviAGL17c	complement(join(20874707..20874832,20874937..20875020,20875113..20875154,20875265..20875364,20876298..20876359,20891030..20891108,20895234..20895415))	complement(join(13000196..13000321,13000426..13000509,13000602..13000643,13000754..13000853,13001787..13001848,13016519..13016597,13020723..13020904))	AT2G14210			VIT_00s0211g00180	LOC100242400	PO:0025034, leaf; PO:0009085, exocarp; PO:0009010, seed; PO:0025531, bud swell stage; PO:0009049, inflorescence; PO:0009046, flower; PO:0009005, root;	IPR002487; IPR002100	225	675	GSVIVT01003864001	VvMADS50	AM448633.1	ChrUn	13000196	13020904	675	225
Vitvi07g01516	VIT_00s0211g00140 GSVIVT01003861001	chr07	putative MADS-box Agamous-like 17d	VviAGL17d	complement(join(20841683..20841808,20841913..20841996,20842089..20842130,20842243..20842342,20843278..20843339,20854095..20854173,20858384..20858565))	complement(join(12967172..12967297,12967402..12967485,12967578..12967619,12967732..12967831,12968767..12968828,12979584..12979662,12983873..12984054))	AT2G14210			VIT_00s0211g00140	LOC104878193	PO:0025034, leaf; PO:0009010, seed; PO:0009046, flower;	IPR002487; IPR002100	225	675	GSVIVT01003861001	VvMADS51	XM_002273520	ChrUn	12966966	12984054	785	225
Vitvi15g00776	VIT_15s0048g01270 GSVIVT01027577001 GSVIVP00026310001	chr15	putative MADS-box Agamous-like 6a	VviAGL6a	complement(join(15406916..15407003,15407226..15407368,15407464..15407505,15407639..15407680,15408146..15408245,15408478..15408539,15409375..15409450,15424015..15424196))	complement(join(15406916..15407003,15407225..15407368,15407464..15407505,15407639..15407680,15408146..15408245,15408478..15408539,15409375..15409450,15424015..15424196))	AT2G45650	1612606_at	VVTU1858_at	VIT_15s0048g01270	NM_001281182 XM_002277588 MADS3	PO:0025034, leaf; PO:0025365, stem apex tendril; PO:0025503, fruit initiation stage; PO:0009087, mesocarp; PO:0009085, exocarp; PO:0009010, seed; PO:0009049, inflorescence; PO:0001083, inflorescence development stage; PO:0007034, FL.01 1/4 of flowers open stage; PO:0007052, FL.03 3/4 of flowers open stage; PO:0009046, flower; PO:0009029, stamen; PO:0009030, carpel; PO:0009032, petal; PO:0025104, …	IPR002487; IPR002100	245	735	GSVIVT01027577001	VvMADS33	XM_002277588	Chr15	15406740	15424492	1207	244
Vitvi16g00894	VIT_16s0022g02330 GSVIVT01018450001 GSVIVP00010601001 GSVIVP00010602001	chr16	putative MADS-box Agamous-like 6b	VviAGL6b	join(16451196..16451377,16454716..16454794,16455413..16455474,16455577..16455676,16456110..16456151,16460134..16460175,16460285..16460436,16465976..16466066)	join(14940246..14940427,14943766..14943844,14944463..14944524,14944627..14944726,14945160..14945201,14949184..14949225,14949335..14949486,14955026..14955116)	AT2G45650	1609046_at	VVTU35016_s_at	VIT_16s0022g02330	LOC100256085	PO:0000037, shoot apex; PO:0025034, leaf; PO:0025365, stem apex tendril; PO:0025503, fruit initiation stage; PO:0009010, seed; PO:0000055, bud; PO:0025532, bud burst stage; PO:0009049, inflorescence; PO:0001083, inflorescence development stage; PO:0007034, FL.01 1/4 of flowers open stage; PO:0007052, FL.03 3/4 of flowers open stage; PO:0009046, flower; PO:0009029, stamen; PO:0009030, carpel; PO:0…	IPR002487; IPR002100	250	750	GSVIVT01018450001	VvMADS36	XM_002263107	Chr16	14940190	14955349	1039	249
Vitvi01g00008	VIT_01s0011g00100 GSVIVT01012250001 GSVIVP00030005001	chr01	putative MADS-box Apetala 1	VviAP1	complement(join(150565..150664,151067..151179,151327..151368,155229..155270,155361..155460,155593..155657,155838..155916,175141..175325))	complement(join(150565..150664,151067..151179,151327..151368,155229..155270,155361..155460,155593..155657,155838..155916,175141..175325))	AT1G69120	1618309_at 1609333_at		VIT_01s0011g00100	no	PO:0000037, shoot apex; PO:0025034, leaf; PO:0001051, 1 leaf initiation stage; PO:0001054, 4 leaf senescence stage; PO:0025365, stem apex tendril; PO:0025503, fruit initiation stage; PO:0025501, fruit formation stage; PO:0025531, bud swell stage; PO:0025532, bud burst stage; PO:0025529, bud dormancy stage; PO:0009049, inflorescence; PO:0001083, inflorescence development stage; PO:0007034, FL.01 1…	IPR002487; IPR002100	242	726	GSVIVT01012250001	VvMADS2	XM_002263134	Chr1	150382	175544	1128	241
Vitvi18g01044	VIT_18s0001g13460 GSVIVT01009815001 GSVIVP00014506001 CF372501	chr18	putative MADS-box Apetala 3a	VviAP3a	join(11506619..11506806,11507191..11507257,11507365..11507426,11507513..11507612,11511672..11511713,11511819..11511863,11511970..11512146)	join(11506619..11506806,11507191..11507257,11507365..11507426,11507513..11507612,11511672..11511713,11511819..11511863,11511970..11512146)	AT3G54340		VVTU4397_at	VIT_18s0001g13460	NM_001281031 XM_002279699 AP3	PO:0025034, leaf; PO:0025503, fruit initiation stage; PO:0025501, fruit formation stage; PO:0009087, mesocarp; PO:0009085, exocarp; PO:0009010, seed; PO:0025531, bud swell stage; PO:0009049, inflorescence; PO:0001083, inflorescence development stage; PO:0007034, FL.01 1/4 of flowers open stage; PO:0007052, FL.03 3/4 of flowers open stage; PO:0009046, flower; PO:0009029, stamen; PO:0009030, carpel…	IPR002487; IPR002100	227	681	GSVIVT01009815001	VvMADS46	XM_002279699	Chr18	11506514	11512366	1006	227
Vitvi04g01404	VIT_04s0023g02820 GSVIVT01018839001 GSVIVP00036846001	chr04	putative MADS-box Apetala 3b	VviAP3b	join(19762228..19762415,19762519..19762585,19762670..19762731,19762829..19762928,19763564..19763605,19763718..19763762,19764079..19764252)	join(19395542..19395729,19395833..19395899,19395984..19396045,19396143..19396242,19396878..19396919,19397032..19397076,19397393..19397566)	AT3G54340	1614418_at	VVTU11835_at	VIT_04s0023g02820	no	PO:0025034, leaf; PO:0009001, fruit; PO:0025503, fruit initiation stage; PO:0025501, fruit formation stage; PO:0007036, beginning of whole plant fruit ripening stage; PO:0007031, mid whole plant fruit ripening stage; PO:0025508, fruit size 70% to final size stage; PO:0009087, mesocarp; PO:0009085, exocarp; PO:0009010, seed; PO:0009049, inflorescence; PO:0001083, inflorescence development stage; P…	IPR002487; IPR002100	226	678
Vitvi01g01673	GSVIVT00002779001 GSVIVP00002779001	chr01	putative MADS-box Flowering Locus C 1	VviFLC1	complement(join(22436834..22436962,22437143..22437184,22439397..22439438,22455841..22455940,22456025..22456080,22457292..22457370,22521481..22521665))	complement(join(21240935..21241063,21241244..21241285,21243498..21243539,21259942..21260041,21260126..21260181,21261393..21261471,21325582..21325766))	AT5G10140	1621827_at			NM_001281128 XM_002276105 FLC	PO:0000037, shoot apex; PO:0025034, leaf; PO:0009001, fruit; PO:0009085, exocarp; PO:0009010, seed; PO:0000055, bud; PO:0009049, inflorescence; PO:0009046, flower;	IPR002487; IPR002100	211	633
Vitvi14g01526	VIT_14s0068g01800 GSVIVT01033067001 GSVIVP00037877001	chr14	putative MADS-box Flowering Locus C 2	VviFLC2	join(25510046..25510230,25534429..25534510,25534874..25534929,25535028..25535127,25535268..25535309,25535728..25535769,25535850..25535960)	join(25510046..25510230,25534429..25534510,25534874..25534929,25535028..25535127,25535268..25535309,25535728..25535769,25535850..25535960)	AT5G60910	1611361_at 1615127_at	VVTU18199_s_at VVTU12544_at	VIT_14s0068g01800	LOC100241171	PO:0025034, leaf; PO:0001051, 1 leaf initiation stage; PO:0001052, 2 leaf expansion stage; PO:0001054, 4 leaf senescence stage; PO:0009047, stem; PO:0025365, stem apex tendril; PO:0025501, fruit formation stage; PO:0007036, beginning of whole plant fruit ripening stage; PO:0007031, mid whole plant fruit ripening stage; PO:0025508, fruit size 70% to final size stage; PO:0009087, mesocarp; PO:00090…	IPR002487; IPR002100	206	618	GSVIVT01033067001	VvMADS29	XM_002271133	Chr14	25509955	25536232	981	205
Vitvi17g00470	VIT_17s0000g04990 GSVIVT01008140001 GSVIVP00000011001	chr17	putative MADS-box Fruitfull 1	VviFUL1	complement(join(5565954..5566059,5566263..5566375,5566507..5566548,5566860..5566901,5566993..5567092,5567182..5567246,5567391..5567469,5584155..5584339))	complement(join(5434326..5434431,5434635..5434747,5434879..5434920,5435232..5435273,5435365..5435464,5435554..5435618,5435763..5435841,5452527..5452711))	AT5G60910		VVTU23282_at	VIT_17s0000g04990	LOC100257072	PO:0025034, leaf; PO:0001051, 1 leaf initiation stage; PO:0001052, 2 leaf expansion stage; PO:0001054, 4 leaf senescence stage; PO:0009047, stem; PO:0025365, stem apex tendril; PO:0007031, mid whole plant fruit ripening stage; PO:0025531, bud swell stage; PO:0025532, bud burst stage; PO:0025529, bud dormancy stage; PO:0009049, inflorescence; PO:0001083, inflorescence development stage; PO:0007034…	IPR002487; IPR002100	244	732	GSVIVT01008140001	VvMADS38	XM_002262981	Chr17	5434020	5452793	1120	244
Vitvi14g01341	FUL-L VIT_14s0083g01030 GSVIVT01036549001 GSVIVP00038079001	chr14	putative MADS-box Fruitfull 2	VviFUL2	complement(join(23320536..23320638,23320958..23321085,23321214..23321255,23322083..23322124,23322202..23322301,23322723..23322787,23323310..23323388,23340839..23341023))	complement(join(23320536..23320638,23320958..23321085,23321214..23321255,23322083..23322124,23322202..23322301,23322723..23322787,23323310..23323388,23340839..23341023))	AT5G60910	1621420_at	VVTU7620_at	VIT_14s0083g01030	XM_010662191 VFUL-L	PO:0000037, shoot apex; PO:0025034, leaf; PO:0001054, 4 leaf senescence stage; PO:0009047, stem; PO:0025365, stem apex tendril; PO:0025503, fruit initiation stage; PO:0025501, fruit formation stage; PO:0007036, beginning of whole plant fruit ripening stage; PO:0025508, fruit size 70% to final size stage; PO:0009087, mesocarp; PO:0009085, exocarp; PO:0009010, seed; PO:0025532, bud burst stage; PO:…	IPR002487; IPR002100	248	744	GSVIVT01036549001	VvMADS28	XM_002281490	Chr14	23320331	23341234	1031	248
Vitvi03g00730	VIT_03s0088g00550 GSVIVT01037031001 GSVIVP00038600001	chr03	putative MADS-box type 1 alpha 1a	VviMADS1A1a	8744237..8744878	8744237..8744878	AT5G60440			VIT_03s0088g00550	LOC100249782		IPR002100	214	642	GSVIVT01037031001	VvMADS10	XM_002271073	Chr3	8744237	8744878	642	213
Vitvi03g00729	VIT_03s0088g00510 GSVIVT01037034001 GSVIVP00038603001	chr03	hypothetical MADS-box type 1 alpha 1b	VviMADS1A1b	8696026..8696664	8696026..8696664	AT5G60440			VIT_03s0088g00510	LOC100251544		IPR002100	213	639	GSVIVT01037034001	VvMADS11	XM_002271254	Chr3	8696026	8697570	675	225
Vitvi03g00733	VIT_03s0088g00600 GSVIVT01037024001 GSVIVP00038594001	chr03	putative MADS-box type 1 alpha 1c	VviMADS1A1c	8793246..8793890	8793246..8793890	AT5G60440			VIT_03s0088g00600	LOC100248056		IPR002100	215	645	GSVIVT01037024001	VvMADS9	XM_002270886	Chr3	8793246	8793890	645	214
Vitvi01g01424	VIT_01s0010g01500 GSVIVT01010218001 GSVIVP00021252001	chr01	hypothetical MADS-box type 1 alpha 1d	VviMADS1A1d	complement(18957579..18958217)	complement(17761681..17762317)	AT5G60440			VIT_01s0010g01500	LOC100263343		IPR002100	213	639	GSVIVT01010218001	VvMADS5	XM_002272339	Chr1	17760880	17762318	312	104
Vitvi01g01831	VIT_01s0010g01530 GSVIVT01010221001 GSVIVP00021254001	chr01	putative MADS-box type 1 alpha 1e	VviMADS1A1e	complement(19022801..19023439)	complement(17827540..17828178)	AT5G60440			VIT_01s0010g01530	LOC100242809		IPR002100	213	639	GSVIVT01010221001	VvMADS4	XM_002272478	Chr1	17826902	17827540	585	194
Vitvi03g00734	VIT_03s0088g00610 GSVIVT01037022001 GSVIVP00038593001	chr03	hypothetical MADS-box type 1 alpha 1f	VviMADS1A1f	8820035..8820694	8820035..8820694	AT5G60440			VIT_03s0088g00610	LOC100263465		IPR002100	220	660	GSVIVT01037022001	VvMADS13	XM_002270780	Chr3	8820035	8820694	660	219
Vitvi03g00732	VIT_03s0088g00590 GSVIVT01037026001 GSVIVP00038595001	chr03	hypothetical MADS-box type 1 alpha 1g	VviMADS1A1g	8776002..8776646	8776002..8776646	AT5G60440			VIT_03s0088g00590	LOC100242931		IPR002100	219	657	GSVIVT01037026001	VvMADS12	XM_002270928	Chr3	8776002	8776646	585	194
Vitvi07g02071	VIT_07s0005g06590	chr07	putative MADS-box type 1 alpha 2a	VviMADS1A2a	12294351..12294983	11912375..11913007	AT5G60440			VIT_07s0005g06590	LOC100853618	PO:0001054, 4 leaf senescence stage; PO:0009047, stem; PO:0025501, fruit formation stage; PO:0007031, mid whole plant fruit ripening stage; PO:0025508, fruit size 70% to final size stage; PO:0009087, mesocarp; PO:0009085, exocarp; PO:0009010, seed; PO:0025529, bud dormancy stage; PO:0025281, pollen; PO:0007131, seedling development stage;	IPR002100	211	633
Vitvi10g00842	VIT_10s0003g03970 GSVIVT01021534001 GSVIVP00028336001	chr10	putative MADS-box type 1 alpha 2b	VviMADS1A2b	10291733..10292383	10291733..10292384	AT5G60440			VIT_10s0003g03970	LOC100251432	PO:0001054, 4 leaf senescence stage; PO:0025508, fruit size 70% to final size stage; PO:0009087, mesocarp; PO:0009085, exocarp; PO:0009010, seed; PO:0025281, pollen; PO:0007131, seedling development stage;	IPR002100	217	651	GSVIVT01021534001	VvMADS22	XM_002271682	Chr10	6733098	6733748	651	216
Vitvi10g01592	GSVIVT00035812001 GSVIVP00035812001	chr10	putative MADS-box type 1 alpha 2c	VviMADS1A2c	complement(6882283..6882954)	complement(3323648..3324319)	AT5G60440				LOC100251549		IPR002100	224	672
Vitvi10g01589	GSVIVT00003387001 GSVIVP00003387001	chr10	putative MADS-box type 1 alpha 2d	VviMADS1A2d	8229666..8230313	4671031..4671678	AT5G60440				LOC104880501		IPR002100	216	648
Vitvi10g01590		chr10	hypothetical MADS-box type 1 alpha 2e	VviMADS1A2e	complement(8715924..8716592)	complement(8715924..8716595)	AT5G60440				LOC100262453		IPR002100	223	669
Vitvi10g01591		chr10	hypothetical MADS-box type 1 alpha 2f	VviMADS1A2f	complement(8703104..8703412)	complement(8703104..8703413)	AT1G01530				LOC104880555		IPR002100	103	309
Vitvi04g01016		chr04	hypothetical MADS-box type 1 alpha 2g	VviMADS1A2g	complement(14881133..14881462)	complement(14734883..14735212)	AT5G60440				no		IPR002100	110	330
Vitvi08g01968		chr08	hypothetical MADS-box type 1 alpha 2h	VviMADS1A2h	complement(19810455..19810682)	complement(19810455..19810682)	AT5G60440				no		IPR002100	76	228
Vitvi00g01439		chr00	putative MADS-box type 1 alpha 2i	VviMADS1A2i	23413171..23413974	39140437..39141240	AT5G60440				LOC100853415	PO:0000037, shoot apex; PO:0009049, inflorescence;	IPR002100	268	804
Vitvi19g01487		chr19	hypothetical MADS-box type 1 alpha 3a	VviMADS1A3a	19514486..19515085	18840672..18841271	AT5G60440				LOC100268004		IPR002100	200	600
Vitvi19g01785		chr19	hypothetical MADS-box type 1 alpha 3b	VviMADS1A3b	19540899..19541471	18867085..18867657	AT5G60440				no		IPR002100	191	573
Vitvi00g00267		chr00	hypothetical MADS-box type 1 alpha 3c	VviMADS1A3c	join(6600239..6600631,6600636..6600842)	join(16645800..16646192,16646197..16646403)	AT5G60440				no		IPR002100	200	600
Vitvi19g01491		chr19	hypothetical MADS-box type 1 alpha 3d	VviMADS1A3d	complement(join(19578381..19578702,19580297..19580378,19580677..19581226))	complement(join(18904571..18904892,18906487..18906568,18906867..18907416))	AT5G60440				no		IPR002100	318	954
Vitvi00g00586	VIT_00s0386g00010 GSVIVT01006592001 GSVIVP00010651001	chr00	putative MADS-box type 1 alpha 3e	VviMADS1A3e	13358491..13359102	26932222..26932833	AT2G24840			VIT_00s0386g00010	LOC100254278	PO:0001054, 4 leaf senescence stage; PO:0025501, fruit formation stage; PO:0025508, fruit size 70% to final size stage; PO:0009085, exocarp;	IPR002100	204	612	GSVIVT01006592001	VvMADS53	XM_002263234	ChrUn	26932222	26932833	612	203
Vitvi10g01588		chr10	putative MADS-box type 1 alpha 3f	VviMADS1A3f	8689978..8690526	5131343..5131891	AT5G60440				LOC104880553		IPR002100	183	549
Vitvi10g01593		chr10	putative MADS-box type 1 alpha 3g	VviMADS1A3g	8694120..8694740	5135485..5136105	AT5G60440				LOC104880554		IPR002100	207	621
Vitvi17g01306		chr17	hypothetical MADS-box type 1 gamma 1a	VviMADS1G1a	complement(8039848..8040840)	complement(7908220..7909212)	AT1G65300				LOC104882399		IPR002100	331	993
Vitvi17g01308		chr17	hypothetical MADS-box type 1 gamma 1b	VviMADS1G1b	18151701..18152690	11389035..11390024	AT1G65300				LOC104878173		IPR002100	330	990
Vitvi17g01307		chr17	putative MADS-box type 1 gamma 1c	VviMADS1G1c	9751998..9752990	9620370..9621362	AT1G65300				LOC104882390		IPR002100	331	993
Vitvi15g01210	VIT_15s0021g00560	chr15	putative MADS-box type 1 gamma 1d	VviMADS1G1d	complement(join(10215314..10215340,10221876..10222523))	complement(join(10215315..10215341,10221876..10222523,)	AT3G05860			VIT_15s0021g00560	no		IPR002100	225	675
Vitvi15g01209		chr15	hypothetical MADS-box type 1 gamma 1e	VviMADS1G1e	complement(10201349..10202245)	complement(10201349..10202245)	AT5G55690				no		IPR002100	299	897
Vitvi15g01207		chr15	putative MADS-box type 1 gamma 1f	VviMADS1G1f	complement(14586127..14587383)	complement(14586127..14587383)	AT3G05860				no	PO:0025034, leaf;	IPR002100	419	1257
Vitvi15g01208		chr15	putative MADS-box type 1 gamma 1g	VviMADS1G1g	14612791..14614029	14612791..14614029	AT3G05860				no	PO:0025034, leaf;	IPR002100	413	1239
Vitvi05g01725		chr05	putative MADS-box type 1 gamma 1h	VviMADS1G1h	8792525..8793580	8792525..8793580	AT1G65330				no	PO:0025034, leaf;	IPR002100	352	1056
Vitvi15g01211	VIT_15s0021g02220 GSVIVT01018214001 GSVIVP00019149001 TC61124	chr15	putative MADS-box type 1 gamma 1i	VviMADS1G1i	complement(13159995..13160894)	complement(13159995..13160894)	AT5G55690		VVTU37904_at	VIT_15s0021g02220	LOC104881825	PO:0009046, flower;	IPR002100	300	900
Vitvi15g01212	VIT_15s0021g02250 GSVIVT01018210001 GSVIVP00019152001 TC52968	chr15	putative MADS-box type 1 gamma 1j	VviMADS1G1j	13193733..13194680	13193733..13194680	AT5G55690		VVTU39441_s_at	VIT_15s0021g02250	LOC104881824	PO:0001054, 4 leaf senescence stage; PO:0009046, flower;	IPR002100	316	948
Vitvi02g01303		chr02	putative MADS-box type 1 gamma 2a	VviMADS1G2a	13263986..13264774	13151987..13152775	AT5G48670				LOC100244339	PO:0009010, seed;	IPR002100	263	789
Vitvi02g01306		chr02	putative MADS-box type 1 gamma 2b	VviMADS1G2b	13242266..13243303	13130267..13131304	AT5G48670				LOC100249493	PO:0009010, seed;	IPR002100	346	1038
Vitvi05g01726	GSVIVT00019738001 GSVIVP00019738001	chr05	putative MADS-box type 1 gamma 2c	VviMADS1G2c	complement(2819956..2820663)	complement(2819956..2820663)	AT5G48670				LOC100247756		IPR002100	236	708
Vitvi05g01727	GSVIVT00019739001 GSVIVP00019739001	chr05	putative MADS-box type 1 gamma 2d	VviMADS1G2d	complement(2835002..2835637)	complement(2835002..2835637)	AT5G48670				LOC100249499		IPR002100	212	636
Vitvi05g01728		chr05	putative MADS-box type 1 gamma 2e	VviMADS1G2e	complement(2826143..2826844)	complement(2826143..2826844)	AT5G48670				LOC100264909		IPR002100	234	702
Vitvi05g01729		chr05	putative MADS-box type 1 gamma 2f	VviMADS1G2f	complement(2828896..2829603)	complement(2828896..2829603)	AT5G48670				LOC100259721		IPR002100	236	708
Vitvi05g01730		chr05	putative MADS-box type 1 gamma 2g	VviMADS1G2g	complement(join(2823195..2823495,2823516..2823892))	complement(join(2823195..2823495,2823516..2823892,)	AT5G48670				no		IPR002100	226	678
Vitvi14g00026	VIT_14s0060g00300 GSVIVT01031333001 GSVIVP00022510001	chr14	putative MADS-box type 1 gamma 2h	VviMADS1G2h	307222..307932	307222..307932	AT5G48670			VIT_14s0060g00300	LOC100254549	PO:0009010, seed;	IPR002100	237	711	GSVIVT01031333001	VvMADS26	XM_002279471	Chr14	307222	307932	711	236
Vitvi08g01967	GSVIVT00027170001 GSVIVP00027170001	chr08	putative MADS-box type 1 gamma 3a	VviMADS1G3a	complement(4962832..4964430)	complement(4962832..4964430)	AT5G48670				LOC104879997		IPR002100	533	1599
Vitvi07g01792	VIT_07s0031g01140 GSVIVT01022182001 GSVIVP00019440001 GSVIVP00019441001	chr07	putative MADS-box type delta 1a	VviMADSD1a	complement(join(23583189..23583332,23583408..23583597,23584582..23584703,23584832..23584882,23584977..23585076,23585184..23585245,23585329..23585356,23585449..23585529,23585716..23585769,23585872..23586056))	complement(join(17254062..17254205,17254281..17254470,17255455..17255576,17255705..17255755,17255850..17255949,17256057..17256118,17256202..17256229,17256322..17256402,17256589..17256642,17256745..17256929))	AT1G22130		VVTU11000_at	VIT_07s0031g01140	LOC100254344	PO:0007034, FL.01 1/4 of flowers open stage; PO:0007052, FL.03 3/4 of flowers open stage; PO:0009046, flower; PO:0009029, stamen; PO:0025281, pollen;	IPR002487; IPR002100	339	1017	GSVIVT01022182001	VvMADS19	XM_002281264	Chr7	17253879	17256929	1200	339
Vitvi18g00361	VIT_18s0001g04810 GSVIVT01008980001 GSVIVP00015276001	chr18	putative MADS-box type delta 1b	VviMADSD1b	join(4014840..4015024,4015149..4015250,4015327..4015345,4015424..4015485,4015619..4015646,4015739..4015800,4016049..4016148,4016645..4016709,4016929..4017067,4017321..4017395)	join(4014840..4015024,4015149..4015250,4015327..4015345,4015424..4015485,4015619..4015646,4015739..4015800,4016049..4016148,4016645..4016709,4016929..4017067,4017321..4017395)	AT1G77980			VIT_18s0001g04810	LOC104882592	PO:0001054, 4 leaf senescence stage; PO:0025501, fruit formation stage; PO:0009010, seed;	IPR002100	279	837	GSVIVT01008980001	VvMADS42	AM486084	Chr18	4014840	4015257	294	98
Vitvi18g00700	VIT_18s0001g09540 GSVIVT01009393001 GSVIVP00014915001 GSVIVP00014916001	chr18	putative MADS-box type delta 1c	VviMADSD1c	join(7968590..7968774,7968939..7968992,7969114..7969129,7969231..7969295,7969470..7969497,7969576..7969637,7969757..7969856,7969945..7969995,7970179..7970318,7970443..7970633,7970978..7971054)	join(7968590..7968774,7968939..7968992,7969114..7969129,7969231..7969295,7969470..7969497,7969576..7969637,7969757..7969856,7969945..7969995,7970179..7970318,7970443..7970633,7970978..7971054)	AT1G22130		VVTU15531_at	VIT_18s0001g09540	LOC100253913	PO:0025034, leaf; PO:0001051, 1 leaf initiation stage; PO:0001054, 4 leaf senescence stage; PO:0025501, fruit formation stage; PO:0007031, mid whole plant fruit ripening stage; PO:0025508, fruit size 70% to final size stage; PO:0009087, mesocarp; PO:0009085, exocarp; PO:0009010, seed; PO:0025529, bud dormancy stage; PO:0009049, inflorescence; PO:0009046, flower; PO:0009029, stamen;	IPR002487; IPR002100	323	969	GSVIVT01009393001	VvMADS45	XM_002285061	Chr18	7968542	7971242	1205	322
Vitvi04g00171	VIT_04s0008g01980 GSVIVT01035477001	chr04	putative MADS-box type delta 2a	VviMADSD2a	complement(join(1588465..1588512,1589182..1589278,1589368..1589429,1589517..1589532,1589612..1589676,1590270..1590288,1590400..1590459,1590974..1591158))	complement(join(1588465..1588512,1589182..1589278,1589368..1589429,1589517..1589532,1589612..1589676,1590270..1590288,1590400..1590459,1590974..1591158))	AT2G03060		VVTU20316_at	VIT_04s0008g01980	LOC100255886	PO:0025034, leaf; PO:0009010, seed; PO:0009049, inflorescence; PO:0009046, flower;	IPR002100	184	552	GSVIVT01035477001	VvMADS17	XM_002281914	Chr4	1588078	1591208	882	183
Vitvi17g00614	VIT_17s0000g06340 GSVIVT01007989001 GSVIVP00016320001	chr17	putative MADS-box type delta 2b	VviMADSD2b	join(7012571..7012755,7013351..7013410,7013512..7013530,7013663..7013727,7013812..7013827,7013925..7013986,7015061..7015157,7015518..7015565,7015683..7015810,7016050..7016476,7017450..7017470)	join(6880943..6881127,6881723..6881782,6881884..6881902,6882035..6882099,6882184..6882199,6882297..6882358,6883433..6883529,6883890..6883937,6884055..6884182,6884422..6884848,6885822..6885842)	AT1G18750		VVTU8289_at	VIT_17s0000g06340	LOC100250157	PO:0025034, leaf; PO:0001051, 1 leaf initiation stage; PO:0001052, 2 leaf expansion stage; PO:0009047, stem; PO:0025365, stem apex tendril; PO:0025503, fruit initiation stage; PO:0025501, fruit formation stage; PO:0007036, beginning of whole plant fruit ripening stage; PO:0007031, mid whole plant fruit ripening stage; PO:0025508, fruit size 70% to final size stage; PO:0009087, mesocarp; PO:000908…	IPR002100	376	1128	GSVIVT01007989001	VvMADS40	XM_002281925	Chr17	6879840	6886156	1402	247
Vitvi19g00027	VIT_19s0014g00310 GSVIVT01014093001 GSVIVP00027919001	chr19	putative MADS-box type delta 3a	VviMADSD3a	join(329777..329958,330041..330095)	join(329777..329958,330041..330095)	AT1G77980			VIT_19s0014g00310	no		IPR002100	79	237	GSVIVT01014093001	VvMADS49	AM427782	Chr19	329777	330095	237	79
Vitvi18g00221	VIT_18s0001g01760 GSVIVT01008806001 GSVIVP00015451001 GSVIVP00015452001	chr18	putative MADS-box Pistillata	VviPI	complement(join(2291990..2292136,2292408..2292452,2292695..2292724,2292823..2292922,2292990..2293051,2293611..2293677,2293805..2293992))	complement(join(2291990..2292136,2292408..2292452,2292695..2292724,2292823..2292922,2292990..2293051,2293611..2293677,2293805..2293992))	AT5G20240	1614123_at	VVTU12076_at	VIT_18s0001g01760	NM_001280946 XM_002273187 MADS9	PO:0001054, 4 leaf senescence stage; PO:0007031, mid whole plant fruit ripening stage; PO:0009085, exocarp; PO:0009049, inflorescence; PO:0001083, inflorescence development stage; PO:0007034, FL.01 1/4 of flowers open stage; PO:0007052, FL.03 3/4 of flowers open stage; PO:0009046, flower; PO:0009029, stamen; PO:0009030, carpel; PO:0009032, petal; PO:0025281, pollen; PO:0025104, first order inflor…	IPR002487; IPR002100	213	639	GSVIVT01008806001	VvMADS41	XM_002285846	Chr18	2291789	2294142	990	185
Vitvi14g01344	VIT_14s0083g01050 GSVIVT01036551001 GSVIVP00038077001	chr14	putative MADS-box sepallata 1	VviSEP1	complement(join(23363477..23363561,23363645..23363781,23364045..23364086,23364175..23364216,23365702..23365801,23365944..23366005,23366337..23366415,23379139..23379323))	complement(join(23363477..23363561,23363645..23363781,23364045..23364086,23364175..23364216,23365702..23365801,23365944..23366005,23366337..23366415,23379139..23379323))	AT5G15800	1615428_at	VVTU1839_s_at	VIT_14s0083g01050	XM_010662190 MADS2	PO:0001054, 4 leaf senescence stage; PO:0009047, stem; PO:0025365, stem apex tendril; PO:0009001, fruit; PO:0025503, fruit initiation stage; PO:0025501, fruit formation stage; PO:0007036, beginning of whole plant fruit ripening stage; PO:0007031, mid whole plant fruit ripening stage; PO:0025508, fruit size 70% to final size stage; PO:0009087, mesocarp; PO:0009085, exocarp; PO:0009010, seed; PO:00…	IPR002487; IPR002100	244	732	GSVIVT01036551001	VvMADS27	XM_002281446	Chr14	23363222	23379548	1087	243
Vitvi17g00471	VIT_17s0000g05000 GSVIVT01008139001 GSVIVP00000012001	chr17	putative MADS-box sepallata 2	VviSEP2	complement(join(5589790..5589880,5589989..5590125,5590432..5590473,5590546..5590587,5591748..5591847,5591976..5592037,5592442..5592523,5595850..5596034))	complement(join(5458162..5458252,5458361..5458497,5458804..5458845,5458918..5458959,5460120..5460219,5460348..5460409,5460814..5460895,5464222..5464406))	AT3G02310		VVTU10082_at VVTU36156_at	VIT_17s0000g05000	LOC100251943	PO:0001051, 1 leaf initiation stage; PO:0001054, 4 leaf senescence stage; PO:0009001, fruit; PO:0025508, fruit size 70% to final size stage; PO:0009010, seed; PO:0009049, inflorescence; PO:0001083, inflorescence development stage; PO:0007034, FL.01 1/4 of flowers open stage; PO:0007052, FL.03 3/4 of flowers open stage; PO:0009046, flower; PO:0009030, carpel; PO:0009032, petal; PO:0025104, first o…	IPR002487; IPR002100	247	741	GSVIVT01008139001	VvMADS39	XM_002263003	Chr17	5457738	5464643	1402	247
Vitvi01g01677	VIT_01s0010g03900 GSVIVT01010521001 GSVIVP00002777001	chr01	putative MADS-box sepallata 3	VviSEP3	complement(join(22565097..22565172,22565246..22565382,22565468..22565509,22565594..22565635,22567545..22567644,22567759..22567826,22577667..22577745,22581986..22582170))	complement(join(21369198..21369273,21369347..21369483,21369569..21369610,21369695..21369736,21371646..21371745,21371860..21371927,21381768..21381846,21386087..21386271))	AT1G24260	1614965_at	VVTU8215_at VVTU26467_x_at	VIT_01s0010g03900	NM_001281185 XM_002275669 MADS4	PO:0025034, leaf; PO:0001054, 4 leaf senescence stage; PO:0025365, stem apex tendril; PO:0009001, fruit; PO:0025503, fruit initiation stage; PO:0025501, fruit formation stage; PO:0007036, beginning of whole plant fruit ripening stage; PO:0007031, mid whole plant fruit ripening stage; PO:0025508, fruit size 70% to final size stage; PO:0009087, mesocarp; PO:0009085, exocarp; PO:0009010, seed; PO:00…	IPR002487; IPR002100	243	729	GSVIVT01010521001	VvMADS6	XM_002275669	Chr1	21368898	21386389	1147	242
Vitvi01g00011	VIT_01s0011g00110 GSVIVT01012249001 GSVIVP00030008001	chr01	putative MADS-box sepallata 4	VviSEP4	complement(join(194371..194455,194583..194719,195105..195146,195223..195264,199425..199524,199648..199709,199915..199993,206061..206245))	complement(join(194371..194455,194583..194719,195105..195146,195223..195264,199425..199524,199648..199709,199915..199993,206061..206245))	AT3G02310	1613748_at	VVTU6473_s_at VVTU3413_at	VIT_01s0011g00110	LOC100232936	PO:0025034, leaf; PO:0009047, stem; PO:0025365, stem apex tendril; PO:0025503, fruit initiation stage; PO:0025501, fruit formation stage; PO:0007036, beginning of whole plant fruit ripening stage; PO:0007031, mid whole plant fruit ripening stage; PO:0025508, fruit size 70% to final size stage; PO:0009087, mesocarp; PO:0009085, exocarp; PO:0009010, seed; PO:0009049, inflorescence; PO:0001083, infl…	IPR002487; IPR002100	244	732	GSVIVT01012249001	VvMADS1	XM_002263374	Chr1	194107	206538	1289	243
Vitvi15g00774	VIT_15s0048g01250 GSVIVT01027579001 GSVIVP00026312001	chr15	putative MADS-box Supressor of Constans overexpression 1a	VviSOC1a	join(15375963..15376144,15396922..15397006,15397496..15397557,15397655..15397754,15397840..15397881,15398125..15398166,15398639..15398782)	join(15375963..15376144,15396922..15397006,15397496..15397557,15397655..15397754,15397840..15397881,15398125..15398166,15398639..15398782)	AT2G45660	1615524_at	VVTU1767_at	VIT_15s0048g01250	XM_010663176 MADS8	PO:0000037, shoot apex; PO:0025034, leaf; PO:0001051, 1 leaf initiation stage; PO:0001052, 2 leaf expansion stage; PO:0001054, 4 leaf senescence stage; PO:0009047, stem; PO:0025365, stem apex tendril; PO:0009010, seed; PO:0000055, bud; PO:0025531, bud swell stage; PO:0025532, bud burst stage; PO:0025529, bud dormancy stage; PO:0009049, inflorescence; PO:0001083, inflorescence development stage; P…	IPR002487; IPR002100	219	657	GSVIVT01027579001	VvMADS34	XM_002272712	Chr15	15367161	15399138	1291	218
Vitvi16g00898	VIT_16s0022g02380 GSVIVT01018446001 GSVIVP00010608001 GSVIVP00010607001	chr16	putative MADS-box Supressor of Constans overexpression 1b	VviSOC1b	complement(join(16506874..16506996,16507509..16507550,16507643..16507684,16507920..16508019,16508113..16508174,16509313..16509394,16543626..16543807))	complement(join(14995924..14996046,14996559..14996600,14996693..14996734,14996970..14997069,14997163..14997233,14998372..14998444,15032676..15032857))	AT5G62165	1608639_at 1612908_at 1618895_at 1612949_at 1620431_at	VVTU2815_at	VIT_16s0022g02380	LOC100268115	PO:0000037, shoot apex; PO:0025034, leaf; PO:0001051, 1 leaf initiation stage; PO:0001052, 2 leaf expansion stage; PO:0001054, 4 leaf senescence stage; PO:0009047, stem; PO:0025365, stem apex tendril; PO:0009010, seed; PO:0000055, bud; PO:0025531, bud swell stage; PO:0025532, bud burst stage; PO:0025529, bud dormancy stage; PO:0009049, inflorescence; PO:0001083, inflorescence development stage; P…	IPR002487; IPR002100	211	633	GSVIVT01018446001	VvMADS35	AM451651	Chr16	14995536	15032836	1000	203
Vitvi02g00427	VIT_02s0025g04650 GSVIVT01019883001 GSVIVP00001070001	chr02	putative MADS-box Supressor of Constans overexpression 1c	VviSOC1c	join(4010223..4010404,4018793..4018874,4019844..4019908,4020006..4020105,4020199..4020240,4020336..4020377,4021006..4021137)	join(4197807..4197988,4206377..4206458,4207428..4207492,4207590..4207689,4207783..4207824,4207920..4207961,4208590..4208721)	AT4G22950			VIT_02s0025g04650	LOC100246102	PO:0025034, leaf; PO:0001051, 1 leaf initiation stage; PO:0001052, 2 leaf expansion stage; PO:0001054, 4 leaf senescence stage; PO:0009047, stem; PO:0025531, bud swell stage; PO:0025532, bud burst stage; PO:0025529, bud dormancy stage; PO:0009049, inflorescence; PO:0009046, flower; PO:0009005, root;	IPR002487; IPR002100	215	645	GSVIVT01019883001	VvMADS8	XM_002275659	Chr2	4197374	4209047	1244	207
Vitvi07g01441	VIT_00s0313g00070 GSVIVT01005934001 GSVIVP00004864001	chr07	putative MADS-box Short Vegetal Phase 1	VviSVP1	complement(join(19961312..19961330,19961610..19961764,19961843..19961884,19961993..19962034,19962123..19962222,19962301..19962365,19962501..19962579,19968418..19968599))	complement(join(22834606..22834624,22834903..22835057,22835136..22835177,22835286..22835327,22835416..22835515,22835594..22835658,22835794..22835872,22841711..22841892))	AT2G22540	1619977_at	VVTU2349_at	VIT_00s0313g00070	LOC100251508	PO:0000037, shoot apex; PO:0025034, leaf; PO:0001051, 1 leaf initiation stage; PO:0001052, 2 leaf expansion stage; PO:0001054, 4 leaf senescence stage; PO:0009047, stem; PO:0025365, stem apex tendril; PO:0009001, fruit; PO:0025503, fruit initiation stage; PO:0025501, fruit formation stage; PO:0007036, beginning of whole plant fruit ripening stage; PO:0007031, mid whole plant fruit ripening stage;…	IPR002487; IPR002100	228	684	GSVIVT01005934001	VvMADS52	XM_002269259	ChrUn	22834441	22842707	1193	227
Vitvi18g00517	VIT_18s0001g07460 GSVIVT01009171001 GSVIVP00015108001	chr18	putative MADS-box Short Vegetal Phase 2	VviSVP2	join(5694915..5695096,5708968..5709046,5709421..5709482,5709566..5709665,5709753..5709794,5710533..5710574,5710659..5710816,5711029..5711044)	join(5694915..5695096,5708968..5709046,5709421..5709482,5709566..5709665,5709753..5709794,5710533..5710574,5710659..5710816,5711029..5711044)	AT4G24540	1610233_at		VIT_18s0001g07460	LOC100260900	PO:0000037, shoot apex; PO:0025034, leaf; PO:0001051, 1 leaf initiation stage; PO:0001052, 2 leaf expansion stage; PO:0001054, 4 leaf senescence stage; PO:0009047, stem; PO:0025365, stem apex tendril; PO:0025508, fruit size 70% to final size stage; PO:0009010, seed; PO:0000055, bud; PO:0025531, bud swell stage; PO:0025532, bud burst stage; PO:0025529, bud dormancy stage; PO:0009046, flower; PO:00…	IPR002487; IPR002100	227	681	GSVIVT01009171001	VvMADS43	XM_002285651	Chr18	5694493	5711399	1222	227
Vitvi15g00225	VIT_15s0107g00120 GSVIVT01011300001 GSVIVP00002394001	chr15	putative MADS-box Short Vegetal Phase 3	VviSVP3	join(4852394..4852575,4877121..4877199,4878134..4878195,4878335..4878434,4878508..4878549,4882752..4882793,4882884..4882919)	join(8056557..8056738,8081284..8081362,8082297..8082358,8082498..8082597,8082671..8082712,8086915..8086956,8087047..8087082)	AT2G22540		VVTU9248_at	VIT_15s0107g00120	LOC100265532	PO:0025034, leaf; PO:0001051, 1 leaf initiation stage; PO:0001052, 2 leaf expansion stage; PO:0001054, 4 leaf senescence stage; PO:0009047, stem; PO:0025365, stem apex tendril; PO:0009087, mesocarp; PO:0009085, exocarp; PO:0009010, seed; PO:0025531, bud swell stage; PO:0025532, bud burst stage; PO:0025529, bud dormancy stage; PO:0009046, flower; PO:0025281, pollen; PO:0009005, root;	IPR002487; IPR002100	181	543	GSVIVT01011300001	VvMADS32	XM_002272712	Chr15	8055955	8088281	1031	181
Vitvi03g01059	VIT_03s0017g00360 GSVIVT01015641001 GSVIVP00007548001	chr03	putative MADS-box Short Vegetal Phase 4	VviSVP4	complement(join(16006264..16006282,16007108..16007235,16007327..16007368,16011677..16011718,16011792..16011891,16012031..16012092,16013026..16013104,16036209..16036390))	complement(join(14652572..14652622,14653573..14653446, 14653706..14653665,14658017..14658058,14658132..14658231,14658371..14658432,14659366..14659444,14682549..14682730))	AT2G22540	1610120_at		VIT_03s0017g00360	LOC100853161	PO:0000037, shoot apex; PO:0025034, leaf; PO:0001051, 1 leaf initiation stage; PO:0001052, 2 leaf expansion stage; PO:0001054, 4 leaf senescence stage; PO:0009047, stem; PO:0025365, stem apex tendril; PO:0009010, seed; PO:0025531, bud swell stage; PO:0025532, bud burst stage; PO:0025529, bud dormancy stage; PO:0009046, flower; PO:0009005, root;	IPR002487; IPR002100	218	654	GSVIVT01015641001	VvMADS16	XM_002272712	Chr3	14652187	14683330	1187	217
Vitvi03g01320	VIT_03s0167g00070 GSVIVT01001701001 GSVIVP00009443001	chr03	putative MADS-box Short Vegetal Phase 5	VviSVP5	complement(join(12389395..12389413,12390253..12390383,12390478..12390516,12394734..12394775,12394849..12394948,12395088..12395149,12396087..12396165,12426662..12426843))	complement(join(12256979,12257837..12257967,12258062..12258100,12262318..12262359,12262433..12262532,12262672..12262733,12263671..12263749,12294246..12294427))	AT2G22540		VVTU22607_at	VIT_03s0167g00070	LOC100252160	PO:0025034, leaf; PO:0001051, 1 leaf initiation stage; PO:0001052, 2 leaf expansion stage; PO:0001054, 4 leaf senescence stage; PO:0009047, stem; PO:0025365, stem apex tendril; PO:0025508, fruit size 70% to final size stage; PO:0009087, mesocarp; PO:0009085, exocarp; PO:0009010, seed; PO:0025531, bud swell stage; PO:0025532, bud burst stage; PO:0025529, bud dormancy stage; PO:0009049, inflorescen…	IPR002487; IPR002100	218	654	GSVIVT01001701001	VvMADS15	AM448066	Chr3	12256604	12295018	1139	218
Vitvi03g01067	VIT_03s0017g00440 GSVIVT01015649001 GSVIVP00031290001	chr03	putative MADS-box JOIN 1	VviSVPS1	complement(16246257..16246517)	complement(14892595..14892855)	AT2G22540			VIT_03s0017g00440	LOC104878911	PO:0001052, 2 leaf expansion stage; PO:0025532, bud burst stage;	IPR002100	87	261
Vitvi03g01317	VIT_03s0017g00450	chr03	putative MADS-box JOIN 2	VviSVPS2	complement(16246670..16246942)	complement(14893008..14893280)	AT2G22540			VIT_03s0017g00450	no	PO:0001052, 2 leaf expansion stage; PO:0009047, stem; PO:0025365, stem apex tendril; PO:0025531, bud swell stage; PO:0025532, bud burst stage;	IPR002100	91	273
Vitvi03g01318		chr03	putative MADS-box JOIN 3	VviSVPS3	complement(16247094..16247366)	complement(14893432..14893704)	AT2G22540				no	PO:0000037, shoot apex	IPR002100	91	273
Vitvi15g01214	VIT_15s0024g01860 GSVIVT01019180001 GSVIVP00008993001	chr15	putative MADS-box JOIN 4	VviSVPS4	join(3906158..3906180,3906297..3906402,3906866..3907147)	join(3906158..3906180,3906297..3906402,3906866..3907147)	AT4G24540			VIT_15s0024g01860	no	PO:0001051, 1 leaf initiation stage; PO:0001052, 2 leaf expansion stage; PO:0001054, 4 leaf senescence stage; PO:0009047, stem; PO:0025531, bud swell stage; PO:0025532, bud burst stage; PO:0009005, root;	IPR002100	137	411	GSVIVT01019180001	VvMADS30	XM_002262853	Chr15	3906158	3907147	411	137
Vitvi15g01213	VIT_15s0024g02000 GSVIVT01019167001	chr15	putative MADS-box JOIN 5	VviSVPS5	complement(4417318..4417578)	complement(4417318..4417578)	AT4G24540			VIT_15s0024g02000	no	PO:0001054, 4 leaf senescence stage;	IPR002100	87	261	GSVIVT01019167001	VvMADS31	XM_003633817	Chr15	4417318	4417578	261	87
Vitvi17g00098	VIT_17s0000g01230 GSVIVT01008560001 GSVIVP00017956001	chr17	putative MADS-box TM8a	VviTM8a	join(1009821..1010002,1010129..1010210,1010911..1010972,1011071..1011170,1011395..1011436,1011846..1011887,1011989..1012056,1012212..1012257)	join(878193..878374,878501..878582,879283..879344,879443..879542,879767..879808,880218..880259,880361..880428,880579..880624)	AT2G45660	1614299_at		VIT_17s0000g01230	LOC100252657	PO:0000037, shoot apex; PO:0001054, 4 leaf senescence stage; PO:0009047, stem; PO:0025365, stem apex tendril; PO:0009001, fruit; PO:0025503, fruit initiation stage; PO:0025501, fruit formation stage; PO:0007036, beginning of whole plant fruit ripening stage; PO:0007031, mid whole plant fruit ripening stage; PO:0025508, fruit size 70% to final size stage; PO:0009087, mesocarp; PO:0009085, exocarp;…	IPR002487; IPR002100	208	624	GSVIVT01008560001	VvMADS37	XM_002283880	Chr17	878131	881091	1035	236
Vitvi07g02072	VIT_07s0129g00650 GSVIVT01000175001 GSVIVP00019612001	chr07	putative MADS-box TM8b	VviTM8b	22189659..22189847	15881221..15881409	AT1G77980			VIT_07s0129g00650	LOC104879914		IPR002100	63	189	GSVIVT01000175001	VvMADS18	AM462251	Chr7	15881221	15881409	189	63
																GSVIVT01002442001	VvMADS54	AM458232.1	ChrUn	34738580	34739133	330	110
