# Supplementary material for: Structural and functional annotation of the MADS-box transcription factor family in grapevine
Source: BMC Genomics. 2016 Jan 27;17:80. doi: 10.1186/s12864-016-2398-7 (PMC4729134; doi:10.1186/s12864-016-2398-7)
Supplement: Additional file 6: — Original expression data (RMA normalized) from the expression experiments described in Additional file 4. (XLSX 140 kb) [file 12864_2016_2398_MOESM6_ESM.xlsx]

## Sheet: Sheet1
				GSE31594	GSE31594	GSE31594	GSE31594	GSE31594	GSE31594	GSE31594	GSE31594	GSE31594	GSE31594	GSE31594	GSE31594	GSE31594	GSE31594	GSE31594	GSE31594	GSE31677	GSE31677	GSE31677	GSE31677	GSE31677	GSE31677	GSE31677	GSE31677	GSE31677	GSE31677	GSE31677	GSE31677	GSE31677	GSE6404	GSE6404	GSE6404	GSE6404	GSE6404	GSE6404	GSE6404	GSE6404	GSE6404	GSE6404	GSE6404	GSE6404	vv7	vv7	GSE6404	GSE6404	GSE6404
				Shoot tip Cab. Sauv.	Shoot tip Cab. Sauv.	Shoot tip Cab. Sauv.	Shoot tip Cab. Sauv.	Shoot tip Cab. Sauv.	Shoot tip Cab. Sauv.	Shoot tip Cab. Sauv.	Shoot tip Cab. Sauv.	Shoot tip Cab. Sauv.	Shoot tip Cab. Sauv.	Shoot tip Cab. Sauv.	Shoot tip Cab. Sauv.	Shoot tip Cab. Sauv.	Shoot tip Cab. Sauv.	Shoot tip Cab. Sauv.	Shoot tip Cab. Sauv.	Shoot tip Cab. Sauv.	Shoot tip Cab. Sauv.	Shoot tip Cab. Sauv.	Shoot tip Cab. Sauv.	Shoot tip Cab. Sauv.	Shoot tip Cab. Sauv.	Shoot tip Cab. Sauv.	Shoot tip Cab. Sauv.	Shoot tip Cab. Sauv.	Shoot tip Cab. Sauv.	Shoot tip Cab. Sauv.	Shoot tip Cab. Sauv.	Shoot tip Cab. Sauv.	Leaf Cab. Sauv.	Leaf Cab. Sauv.	Leaf Cab. Sauv.	Leaf Cab. Sauv.	Leaf Cab. Sauv.	Leaf Cab. Sauv.	Leaf Cab. Sauv.	Leaf Cab. Sauv.	Leaf Cab. Sauv.	Leaf Cab. Sauv.	Leaf Cab. Sauv.	Leaf Cab. Sauv.	Leaf Camenere	Leaf Camenere	Leaf V. aestivalis	Leaf V. aestivalis	Leaf V. aestivalis
				control 0h	control 1h	control 4h	control 8h	control 24h	salt 1h	salt 4h	salt 8h	salt 24h	WD 1h	WD 4h	WD 8h	WD 24h	cold 1h	cold 4h	cold 8h	control D0	control D4	WD D4	Salt D4	control D8	WD D8	Salt D8	control D12	WD D12	Salt D12	control D16	WD D16	Salt D16	control P mildew 0h	P mildew 4h	P mildew 8h	P mildew 12h	P mildew 24h	P mildew 48h	mock 0h	mock 4h	mock 8h	mock 12h	P mock 24h	P mock 48h	infection with GLRaV-3	Healthy_Plants	P mildew 0h	P mildew 4h	P mildew 8h
VviFLC1	GSVIVT00002779001		1621827_at	10.34	10.4	10.37	10.48	10.27	10.13	10.43	10.4	10.25	10.25	10.55	10.63	10.47	10.39	10.6	10.89	11.22	10.84	10.9	10.5	10.52	10.55	10.34	10.36	10.64	10.46	10.34	10.56	10.42	10.02	9.95	9.87	9.89	10.32	10.43	10.11	9.88	9.82	9.89	10.15	10.22	10.12	10.28	11.25	11	11.12
VviAGL17a	VIT_18s0001g07900		1611725_at	6.57	6.62	6.35	6.5	6.31	6.67	6.94	6.86	6.8	7.28	7.48	7.71	6.92	6.52	7.19	7.42	7.89	7.94	7.94	8.15	7.64	7.91	7.79	7.74	8.12	7.95	8.18	9.13	9.05	4.74	4.73	5.15	5.2	4.81	4.78	4.53	4.75	5.27	5.27	4.66	4.7	6.23	6.91	6.98	7.09	7.61
VviSVP2	VIT_18s0001g07460		1610233_at	8.59	8.65	8.64	8.71	8.49	8.98	9.02	9.02	8.68	9.29	9.25	9.28	8.62	8.52	8.32	8.18	9.84	9.89	9.85	9.97	9.96	10	9.98	9.94	9.9	9.88	9.86	9.85	9.66	7.92	8.41	9.01	8.8	7.88	7.83	7.96	8.45	9	8.87	7.99	7.8	8.68	9.08	8.93	9.41	9.82
VviTM8a	VIT_17s0000g01230		1614299_at	7.44	7.27	7.27	7.21	7.24	7.81	7.8	7.62	7.27	7.44	7.55	7.9	7.23	7.63	8.09	7.67	8.62	8.7	8.71	9.04	8.87	9.02	9.04	9.2	9.33	9.32	8.97	8.85	9.33	3.95	3.71	3.81	3.73	3.83	3.76	3.79	3.84	3.65	3.58	3.8	3.82	6.01	6.01	6.41	6.34	6.34
VviAG2	VIT_10s0003g02070		1607973_at	4.99	5.44	5.65	5.47	4.69	4.93	5.07	5.06	4.96	4.47	4.59	4.92	5	4.99	4.72	5.4	5.66	5.28	5.44	5.21	5.16	5.26	5.04	4.94	5.02	5.27	4.96	5.26	5	5.13	5.41	5.12	5.05	5.82	5.86	5.56	5.36	5.29	5.36	5.82	5.74	6.43	5.75	6.87	6.6	6.63
VviSVP4	VIT_03s0017g00360		1610120_at	7.13	7.26	7.42	7.38	6.94	7.31	7.06	7.04	7.22	7.12	7.09	7.07	6.9	7.11	6.91	6.6	8.11	7.98	8.09	8	8.09	8.18	8.06	7.96	7.75	7.92	8.06	7.14	6.84	6.64	6.52	6.38	6.36	6.67	6.52	6.77	6.62	6.56	6.55	6.65	6.61	5.53	5.56	8.61	8.48	8.46
VviAP1	VIT_01s0011g00100		1618309_at	8.41	8.22	8.15	8.38	9.05	8.44	8.2	8.5	8.92	8.08	7.84	7.72	9.04	9.1	8.36	8.26	9.44	9.93	9.93	10.16	9.84	9.88	10.04	10.14	10.04	10.22	10.33	9.86	10.4	3.7	3.51	3.48	3.63	3.37	3.6	3.58	3.61	3.33	3.42	3.52	3.53	4.97	4.95	4.78	4.88	4.76
VviPI	VIT_18s0001g01760	VVTU12076_at	1614123_at	3.6	3.53	3.7	3.58	3.49	3.71	3.76	3.65	3.72	3.64	3.71	3.59	3.63	3.68	3.63	3.55	5.47	5.25	5.23	5.3	5.36	5.35	5.31	5.33	5.23	5.25	5.32	5.06	5.11	3.87	3.61	3.56	3.65	3.72	3.79	3.67	3.73	3.63	3.63	3.78	3.66	5.23	5.21	5.53	5.48	5.51
VviSOC1b	VIT_16s0022g02380	VVTU2815_at	1608639_at	8.39	8.44	8.35	8.53	8.4	8.59	8.47	8.46	8.51	8.65	8.53	8.41	8.43	8.49	8.4	8.33	9.68	9.77	9.74	9.74	9.83	9.79	9.83	9.76	9.7	9.7	9.86	9.76	9.48	8.63	8.83	9.25	9.16	8.89	8.97	8.75	8.91	9.22	9.26	8.76	8.8	9.47	9.51	10.18	10.28	10.54
VviAGL6b	VIT_16s0022g02330	VVTU35016_s_at	1609046_at	8.28	8.09	8.08	8.28	8.89	8.18	8.46	8.47	8.64	8.42	8.37	8.34	9.02	8.85	8.98	8.79	9.77	10.41	10.29	10.63	10.48	10.49	10.48	10.72	10.87	10.94	10.64	10.94	11.27	3.67	3.57	3.56	3.42	3.41	3.62	3.6	3.74	3.55	3.66	3.48	3.51	4.96	4.94	4.93	4.97	5
VviAGL6a	VIT_15s0048g01270	VVTU1858_at	1612606_at	3.85	3.72	3.82	3.98	4.26	4.28	4.16	4.04	4.13	3.92	3.86	3.83	3.88	4.26	3.82	3.92	5.29	5.36	5.37	5.43	5.4	5.42	5.42	5.35	5.39	5.27	5.41	5.39	5.41	3.67	3.51	3.49	3.67	3.73	3.55	3.69	3.63	3.41	3.47	3.62	3.45	5.89	5.67	5.03	5.17	5.06
VviSOC1a	VIT_15s0048g01250	VVTU1767_at	1615524_at	9.82	9.98	9.99	10.15	9.86	9.94	10.08	10.09	10.21	9.76	9.93	10.09	10.05	9.94	10.3	10.29	11	11.1	11.05	11.21	10.89	10.99	10.86	11	11.2	11.01	11.16	10.88	10.92	9.18	8.55	9.06	9.22	9.55	9.66	9.21	8.46	8.98	9.3	9.38	9.36	9.35	9.81	10.44	10.48	10.82
VviSEP1	VIT_14s0083g01050	VVTU1839_s_at	1615428_at	3.31	3.21	3.46	3.43	3.41	3.42	3.43	3.15	3.22	3.61	3.54	3.55	3.37	3.26	4.16	3.38	4.77	4.71	4.81	4.69	4.88	4.77	4.74	4.78	4.68	4.77	4.83	4.92	4.85	3.75	3.71	3.59	3.57	3.41	3.55	3.49	3.57	3.38	3.43	3.63	3.58	5.67	5.62	4.92	4.9	4.8
VviFUL2	VIT_14s0083g01030	VVTU7620_at	1621420_at	6.62	6.66	6.54	6.9	7.41	6.88	6.83	7.02	7.17	6.98	6.49	6.58	7.26	7.49	6.99	6.75	8.35	8.92	8.72	9.22	9.02	8.94	9.19	9.09	9.03	9.13	9.07	7.99	8.67	3.2	3.21	3.15	3.07	3.15	3.14	3.23	3.24	3.18	3.15	3.2	3.17	5.14	5.16	4.65	4.68	4.62
VviFLC2	VIT_14s0068g01800	VVTU18199_s_at VVTU12544_at	1611361_at	3.58	3.36	3.47	3.48	3.6	3.33	3.41	3.48	3.49	3.59	3.55	3.53	3.43	3.57	3.58	3.59	5.26	5.14	5.18	5.12	5.22	5.05	5.08	5.26	5.12	5.02	5.07	5.3	5.18	3.66	3.46	3.46	3.5	3.55	3.61	3.5	3.61	3.59	3.55	3.71	3.54	7.94	6.52	6.3	6.21	6.41
VviAG1	VIT_12s0142g00360	VVTU5956_at	1619742_at	3.4	3.15	3.33	3.26	3.34	3.36	3.33	3.29	3.22	3.35	3.36	3.29	3.37	3.29	3.37	3.17	5.27	5.33	5.27	5.2	5.35	5.16	5.37	5.33	5.19	5.19	5.26	5.16	5.14	4.06	3.96	3.95	4.01	4.02	3.98	3.87	3.89	3.67	3.85	4.09	4.14	6.05	5.97	6.23	6.17	6.29
VviAP3b	VIT_04s0023g02820	VVTU11835_at	1614418_at	3.85	4.01	3.8	3.97	3.88	3.74	3.97	3.83	3.73	3.75	3.72	3.73	3.81	3.78	3.8	3.87	5.3	5.23	5.2	5.14	5.29	5.19	5.23	5.02	5.06	5	5.2	5.02	4.99	3.66	3.56	3.52	3.49	3.48	3.56	3.67	3.59	3.53	3.5	3.54	3.51	6.94	7.21	5.16	5.15	5.05
VviSEP4	VIT_01s0011g00110	VVTU6473_s_at VVTU3413_at	1613748_at	5.2	5.18	5.02	5.32	5.21	5.35	5.36	5.63	5.47	5.24	5.19	5.15	5.4	5.78	6.24	5.73	6.62	7.03	6.97	7.24	7.08	7.07	7.22	7.1	7.33	7.23	7.26	6.98	7.42	3.51	3.5	3.48	3.43	3.61	3.48	3.6	3.6	3.41	3.36	3.45	3.52	5.36	5.36	4.73	4.71	4.57
VviSEP3	VIT_01s0010g03900	VVTU8215_at VVTU26467_x_at	1614965_at	3.6	3.37	4.14	3.83	3.52	4.04	3.58	3.49	3.43	3.52	3.44	3.61	3.34	3.74	3.84	3.68	5.12	4.9	4.94	4.84	5.08	4.89	5.08	5.06	4.93	4.9	4.94	4.77	4.9	3.67	3.39	3.45	3.46	3.43	3.6	3.77	3.51	3.28	3.35	3.51	3.61	5.9	5.93	5.91	5.8	5.79
VviSVP1	VIT_00s0313g00070	VVTU2349_at	1619977_at	8.41	8.4	8.32	8.48	8.33	8.59	8.5	8.52	8.53	8.32	8.45	8.46	8.27	8.46	8.51	8.53	9.4	9.44	9.4	9.49	9.36	9.39	9.43	9.4	9.47	9.36	9.5	8.92	8.97	6.96	6.88	7.14	7.27	7.37	7.4	7.14	7	7.19	7.43	7.29	7.32	7.69	7.91	8.71	8.59	8.73
VviAG3	VIT_18s0041g01880	VVTU25360_s_at VVTU12338_x_at	1621836_at	3.16	3.07	3.22	3.09	3.13	3.4	3.17	3.08	3.21	3.19	3.16	3.12	3.11	3.22	3.15	3.12	4.98	4.88	4.86	4.78	5.03	4.86	4.99	4.97	4.79	4.78	4.92	4.74	4.72	3.55	3.4	3.37	3.42	3.33	3.3	3.39	3.43	3.31	3.27	3.36	3.33	5.12	5.11	4.49	4.39	4.46
VviABS2	VIT_01s0011g01560	VVTU10346_x_at VVTU11456_at
VviSVP5	VIT_03s0167g00070	VVTU22607_at
VviMADS1D2a	VIT_04s0008g01980	VVTU20316_at
VviMADS1D1a	VIT_07s0031g01140	VVTU11000_at
VviABS1	VIT_10s0042g00820	VVTU11247_at
VviAGL15a	VIT_13s0158g00100	VVTU35202_at
VviMADS1G1i	VIT_15s0021g02220	VVTU37904_at
VviMADS1G1j	VIT_15s0021g02250	VVTU39441_s_at
VviSVP3	VIT_15s0107g00120	VVTU9248_at
VviFUL1	VIT_17s0000g04990	VVTU23282_at
VviSEP2	VIT_17s0000g05000	VVTU10082_at VVTU36156_at
VviMADS1D2b	VIT_17s0000g06340	VVTU8289_at
VviMADS1D1c	VIT_18s0001g09540	VVTU15531_at
VviAP3a	VIT_18s0001g13460	VVTU4397_at
VviMADS1A11g	VIT_03s0088g00590
VviAGL17d	VIT_00s0211g00140
VviMADS1A11a	VIT_03s0088g00550
VviAGL17b	VIT_03s0097g00160
VviMADS1A11f	VIT_03s0088g00610
VviMADS1A11d	VIT_01s0010g01500
VviMADS1A11c	VIT_03s0088g00600
VviMADS1D1d	VIT_19s0014g00310
VviMADS1G2B2	VIT_14s0060g00300
VviAGL17c	VIT_00s0211g00180
VviMADS1G1d	VIT_15s0021g00560
VviMADS1A11b	VIT_03s0088g00510
VviMADS1D1b	VIT_18s0001g04810
VviSVPS1	VIT_03s0017g00440
VviABS3	VIT_02s0025g02350
VviMADS1A11e	VIT_01s0010g01530
VviMADS1A12b	VIT_10s0003g03970
VviAGL12	VIT_18s0041g02140
VviSVPS5	VIT_15s0024g02000
VviMADS1A12a	VIT_07s0005g06590
VviMADS1A21e	VIT_00s0386g00010
VviAGL15b	VIT_08s0007g08790
VviSVPS2	VIT_03s0017g00450_1
VviSVPS4	VIT_15s0024g01860
VviSOC1c	VIT_02s0025g04650
VviMADS1A12c	GSVIVT00035812001
VviMADS1A12d	GSVIVT00003387001
VviMADS1A12e	GSVIVT00003424001_1
VviMADS1A12f	GSVIVT00003424001_1_2
VviMADS1A12g	newVIT_07s0005g06590_1
VviMADS1A12h	newVIT_07s0005g06590_2
VviMADS1A12i	newGSVIVT00035812001_1
VviMADS1A21a	gchr19_4
VviMADS1A21b	gchr19_5
VviMADS1A21c	gchr00_1
VviMADS1A21d	gchr19_6
VviMADS1A21f	gchr10_4
VviMADS1A21g	newGSVIVT00035812001_2
VviMADS1G1a	gchr17_3
VviMADS1G1b	gchr17_5
VviMADS1G1c	gchr17_4
VviMADS1G1e	newVIT_15s0021g00560
VviMADS1G1f	gchr15_3
VviMADS1G1g	gchr15_4
VviMADS1G1h	gchr05_1
VviMADS1G2A1	GSVIVT00027170001
VviMADS1G2B1a	gchr02_1_1
VviMADS1G2B1b	gchr02_1_2
VviMADS1G2B1c	GSVIVT00019738001
VviMADS1G2B1d	GSVIVT00019739001_1
VviMADS1G2B1e	newGSVIVT00019738001_4
VviMADS1G2B1f	newGSVIVT00019738001_5
VviMADS1G2B1g	newGSVIVT00019739001
VviSVPS3	VIT_03s0017g00450_2
VviTM8b	VIT_07s0129g00650
[truncated: 210 more columns]
